# Supplementary material for: In silico analysis of the HSP90 chaperone system from the African trypanosome, Trypanosoma brucei
Source: Front Mol Biosci. 2022 Sep 23;9:947078. doi: 10.3389/fmolb.2022.947078 (PMC9538636; doi:10.3389/fmolb.2022.947078)
Supplement: Supplementary file 2 [file Table2.XLSX]

## Sheet: Hsp90
Table S2: Expression profile of each Hsp90 identified in this study using publicly available transcriptomic and proteomic databanks of T. brucei in various strains and developmental stages
Species	Name	TritrypDB accession number	Bloodstream form (BSF)	Specific Bloodstream stages			Procyclic form (PCF)
				Slender	Stumpy	Adipose (ATF)
T. brucei	Hsp83	Tb927.10.10890	MA-Rs-P	MA-Rs-P	MA-Rs-P	Rs	Rs-P
	Hsp83	Tb927.10.10900	MA-Rs-P	MA-Rs-P	MA-Rs-P	Rs	Rs-P
	Hsp83	Tb927.10.10910	MA-Rs-P	MA-Rs-P	MA-Rs-P	Rs	Rs-P
	Hsp83	Tb927.10.10920	MA-Rs-P	MA-Rs-P	MA-Rs-P	Rs	Rs-P
	Hsp83	Tb927.10.10930	MA-Rs-P	MA-Rs-P	MA-Rs-P	Rs	Rs-P
	Hsp83	Tb927.10.10940	MA-Rs-P	MA-Rs-P	MA-Rs-P	Rs	Rs-P
	Hsp83	Tb927.10.10950	MA-Rs-P	MA-Rs-P	MA-Rs-P	Rs	Rs-P
	Hsp83	Tb927.10.10960	MA-Rs-P	MA-Rs-P	MA-Rs-P	Rs	Rs-P
	Hsp83	Tb927.10.10970	MA-Rs-P	MA-Rs-P	MA-Rs-P	Rs	Rs-P
	Hsp83	Tb927.10.10980	MA-Rs-P	MA-Rs-P	MA-Rs-P	Rs	Rs-P
	GRP94	Tb927.3.3580	MA-Rs-P	MA-Rs-P	MA-Rs-P	Rs	Rs-P
	TRAP-1	Tb927.11.2650	MA-Rs-P	MA-Rs-P	MA-Rs-P	Rs	Rs-P
MA = Micro Arrays; Rs = RNA-seq experiment; P = Proteomics evidence
Percentile threshold 25-100%
Proteomic threshold 1 fragments
T. brucei subspecies + strain	Dataset type	Dataset title					Summary of study												Primary publication
Trypanosoma brucei brucei TREU927	R	Adipose tissue vs bloodstream form transcriptomes (Trindade et al.)					Transcriptomes of T. brucei parasites isolated from mouse blood on day 4 pi and gonadal fat on day 6 pi.
Trypanosoma brucei rhodesiense YTat 1.1	R	Procyclic form 5 and 3 end-enriched transcriptomes (Kolev et al.)					RNA-Seq of four Trypanosoma brucei rhodesiense YTat 1.1 PCF cDNA libraries enriched for 5' or 3' end transcripts. Data is aligned to the T. brucei TREU927 genome.
Trypanosoma brucei brucei Lister 427	R	Bloodstream and Procyclic Form Transcriptomes (Siegal et al.)					Transcriptomes of T. brucei Lister 427 bloodstream and procyclic forms assayed by mRNA-Seq
Trypanosoma brucei brucei AnTat1.1	MA	Life cycle stages and differentiation time course (Kabani et al.)					mRNA expression profiles of T. brucei AnTat1.1 slender and stumpy bloodstream stages, as well as 4 time points during the transition of the stumpy to the procyclic life-cycle stage.
Trypanosoma brucei brucei AnTat1.1	P	Relative protein abundance-changes in three life stages (Gunasekera et al.)					SILAC in combination with mass spectrometry determined the relative abundance of proteins in the long slender and short stumpy bloodstream form stages relative to the procyclic stage.
Trypanosoma brucei clone 29.13.6	P	T. brucei procyclic cell cycle proteome (Crozier et al.)					T. brucei procyclic cell cycle proteome
Trypanosoma brucei brucei MiTat 1.4 cells	P	Proteome of Procyclic vs Bloodstream forms by SILAC (Butter et al.)					Quantitative proteomic analysis comparing procyclic to bloodstream form T. brucei MiTat 1.4 cells in a SILAC label-switch experiment.
Trypanosoma brucei brucei 427	P	Comparative proteomics of bloodstream and procyclic forms (Urbaniak et al.)					Quantitative Comparison of T. brucei 427 procyclic and bloodstream form trypanosomes via SILAC proteomic analysis.

## Sheet: Hsp83 co-chaperones
Expression profile of each Hsp83 co-chaperone identified in this study using publicly available transcriptomic and proteomic databanks of T. brucei in various strains and developmental stages
Species	Name	TritrypDB accession number	Bloodstream form (BSF)	Specific Bloodstream stages			Procyclic form (PCF)
				Slender	Stumpy	Adipose (ATF)
T. brucei	STi1/HOP	Tb927.5.2940	MA-Rs-P	MA-Rs-P	MA-Rs-P	Rs	Rs-P
	PP5	Tb927.10.13670	MA-Rs-P	MA-Rs-P	MA-Rs-P	Rs	Rs-P
	Cyp40	Tb927.9.9780	MA-Rs-P	MA-Rs-P	MA-Rs-P	Rs	Rs-P
	J52	Tb927.10.4900	MA-Rs-P	MA-Rs-P	MA-Rs-P	Rs	Rs-P
	FKBP5	Tb927.10.16100	MA-Rs-P	MA-Rs-P	MA-Rs-P	Rs	Rs-P
	SGT	Tb927.6.4000	MA-Rs-P	MA-Rs-P	MA-Rs-P	Rs	Rs-P
	p23a	Tb927.9.10230	MA-Rs-P	MA-Rs-P	MA-Rs-P	Rs	Rs-P
	p23b	Tb927.10.2620	MA-Rs-P	MA-Rs-P	MA-Rs-P	Rs	Rs-P
	Aha1	Tb927.10.13710	MA-Rs-P	MA-Rs-P	MA-Rs-P	Rs	Rs-P
	TPR domain protein	Tb927.10.11380	MA-Rs-P	MA-Rs-P	MA-Rs-P	Rs	Rs-P
	CHORD	Tb927.1.3170	MA-Rs-P	MA-Rs-P	MA-Rs-P	Rs	Rs-P
	Aarsd1	Tb927.9.6650	MA-Rs-P	MA-Rs-P	MA-Rs-P	Rs	Rs-P
	PIH1D1	Tb927.9.10490	MA-Rs-P	MA-Rs-P	MA-Rs-P	Rs	Rs-P
	PIH1D3	Tb927.3.4410	MA-Rs-P	MA-Rs-P	MA-Rs-P	Rs	Rs-P
	Ubiquitin hydrolase	Tb927.9.13430	MA-Rs-P	MA-Rs-P	MA-Rs-P	Rs	Rs-P
	CS domain/TPR repeat	Tb927.11.16050	MA-Rs-P	MA-Rs-P	MA-Rs-P	Rs	Rs-P
	Ncb5or	Tb927.11.3750	MA-Rs-P	MA-Rs-P	MA-Rs-P	Rs	Rs-P
	LRRC	Tb927.3.4770	MA-Rs-P	MA-Rs-P	MA-Rs-P	Rs	Rs-P
	Phosphoducin	Tb927.11.4930	MA-Rs-P	MA-Rs-P	MA-Rs-P	Rs	Rs-P
MA = Micro Arrays; Rs = RNA-seq experiment; P = Proteomics evidence
Percentile threshold 25-100%
Proteomic threshold 1 fragments
T. brucei subspecies + strain	Dataset type	Dataset title					Summary of study
Trypanosoma brucei brucei TREU927	R	Adipose tissue vs bloodstream form transcriptomes (Trindade et al.)					Transcriptomes of T. brucei parasites isolated from mouse blood on day 4 pi and gonadal fat on day 6 pi.
Trypanosoma brucei rhodesiense YTat 1.1	R	Procyclic form 5 and 3 end-enriched transcriptomes (Kolev et al.)					RNA-Seq of four Trypanosoma brucei rhodesiense YTat 1.1 PCF cDNA libraries enriched for 5' or 3' end transcripts. Data is aligned to the T. brucei TREU927 genome.
Trypanosoma brucei brucei Lister 427	R	Bloodstream and Procyclic Form Transcriptomes (Siegal et al.)					Transcriptomes of T. brucei Lister 427 bloodstream and procyclic forms assayed by mRNA-Seq
Trypanosoma brucei brucei AnTat1.1	MA	Life cycle stages and differentiation time course (Kabani et al.)					mRNA expression profiles of T. brucei AnTat1.1 slender and stumpy bloodstream stages, as well as 4 time points during the transition of the stumpy to the procyclic life-cycle stage.
Trypanosoma brucei brucei AnTat1.1	P	Relative protein abundance-changes in three life stages (Gunasekera et al.)					SILAC in combination with mass spectrometry determined the relative abundance of proteins in the long slender and short stumpy bloodstream form stages relative to the procyclic stage.
Trypanosoma brucei clone 29.13.6 procyclic forms	P	T. brucei procyclic cell cycle proteome (Crozier et al.)					T. brucei procyclic cell cycle proteome
Trypanosoma brucei brucei MiTat 1.4 cells	P	Proteome of Procyclic vs Bloodstream forms by SILAC (Butter et al.)					Quantitative proteomic analysis comparing procyclic to bloodstream form T. brucei MiTat 1.4 cells in a SILAC label-switch experiment.
Trypanosoma brucei brucei 427	P	Comparative proteomics of bloodstream and procyclic forms (Urbaniak et al.)					Quantitative Comparison of T. brucei 427 procyclic and bloodstream form trypanosomes via SILAC proteomic analysis.

## Sheet: Cell cycle
Expression profile of the Hsp90 proteins and co-chaperones identified in this study using publicly available transcriptomic and proteomic databanks of the T. brucei cell cycle.
		Name	TritrypDB accession number	Cell cycle stage					Cell cycle stage (Archer et al.)					Cell cycle stage (Crozier et al.)
				Early G1	Late G1	S phase	G2_M		Early G1	Late G1	S phase	G2_M		Early G1	Late G1	S phase	G2_M
		Hsp83	Tb927.10.10890	Rs-P	Rs-P	Rs-P	Rs-P		NC	NC	UP	UP		NC	NC	NC	NC
		Hsp83	Tb927.10.10900	Rs-P	Rs-P	Rs-P	Rs-P		NC	NC	NC	NC		NC	NC	NC	NC
		Hsp83	Tb927.10.10910	Rs-P	Rs-P	Rs-P	Rs-P		UP	NC	NC	UP		NC	NC	NC	NC
		Hsp83	Tb927.10.10920	Rs-P	Rs-P	Rs-P	Rs-P		NC	NC	NC	NC		NC	NC	NC	NC
		Hsp83	Tb927.10.10930	Rs-P	Rs-P	Rs-P	Rs-P		NC	NC	NC	NC		NC	NC	NC	NC
		Hsp83	Tb927.10.10940	Rs-P	Rs-P	Rs-P	Rs-P		NC	NC	NC	NC		NC	NC	NC	NC
		Hsp83	Tb927.10.10950	Rs-P	Rs-P	Rs-P	Rs-P		NC	NC	NC	NC		NC	NC	NC	NC
		Hsp83	Tb927.10.10960	Rs-P	Rs-P	Rs-P	Rs-P		NC	NC	NC	NC		NC	NC	NC	NC
		Hsp83	Tb927.10.10970	Rs-P	Rs-P	Rs-P	Rs-P		NC	NC	NC	NC		NC	NC	NC	NC
		Hsp83	Tb927.10.10980	Rs-P	Rs-P	Rs-P	Rs-P		NC	NC	NC	NC		NC	NC	NC	NC
		GRP94	Tb927.3.3580	Rs-P	Rs-P	Rs-P	Rs-P		NC	NC	NC	NC		NC	NC	NC	NC
		TRAP-1	Tb927.11.2650	Rs-P	Rs-P	Rs-P	Rs-P		NC	NC	NC	NC		NC	NC	NC	NC
		STi1/HOP	Tb927.5.2940	Rs-P	Rs-P	Rs-P	Rs-P		NC	NC	NC	NC		NC	NC	NC	NC
		PP5	Tb927.10.13670	Rs-P	Rs-P	Rs-P	Rs-P		NC	NC	NC	NC		NC	NC	NC	NC
		Cyp40	Tb927.9.9780	Rs-P	Rs-P	Rs-P	Rs-P		NC	NC	NC	NC		NC	NC	NC	NC
		J51	Tb927.10.4900	Rs-P	Rs-P	Rs-P	Rs-P		NC	NC	NC	NC		NC	NC	NC	NC
		FKBP5	Tb927.10.16100	Rs-P	Rs-P	Rs-P	Rs-P		UP	NC	NC	NC		UP	NC	NC	NC
		SGT	Tb927.6.4000	Rs-P	Rs-P	Rs-P	Rs-P		NC	NC	NC	NC		NC	NC	NC	UP
		p23a	Tb927.9.10230	Rs-P	Rs-P	Rs-P	Rs-P		NC	NC	NC	NC		NC	NC	NC	NC
		p23b	Tb927.10.2620	Rs-P	Rs-P	Rs-P	Rs-P		NC	NC	NC	NC		NC	NC	NC	NC
		Aha1	Tb927.10.13710	Rs-P	Rs-P	Rs-P	Rs-P		NC	NC	NC	NC		NC	NC	NC	NC
MA = Micro Arrays; Rs = RNA-seq experiment; P = Proteomics evidence
NC= No change	Up-regulated
Percentile threshold 25-100%
		T. brucei subspecies + strain	Dataset type	Dataset title					Summary of study												Primary publication
		Trypanosoma brucei Lister 427	R	Cell Cycle Transcriptome (Archer et al.)					Gene expression profiling of the T. brucei cell cycle by RNA-Seq.
		Trypanosoma brucei clone 29.13.6	P	T. brucei procyclic cell cycle proteome (Crozier et al.)					T. brucei procyclic cell cycle proteome

## Sheet: Heat shock
Expression profile of the Hsp90 proteins and co-chaperones identifed in this study in T. brucei parasites during heat shock.
		Name	TritrypDB accession number	Kramer et al.
		Hsp83	Tb927.10.10890	NC
		Hsp83	Tb927.10.10900	NC
		Hsp83	Tb927.10.10910	NC
		Hsp83	Tb927.10.10920	NC
		Hsp83	Tb927.10.10930	NC
		Hsp83	Tb927.10.10940	NC
		Hsp83	Tb927.10.10950	NC
		Hsp83	Tb927.10.10960	NC
		Hsp83	Tb927.10.10970	NC
		Hsp83	Tb927.10.10980	NC
		GRP94	Tb927.3.3580	UP
		TRAP-1	Tb927.11.2650	UP
		STi1/HOP	Tb927.5.2940	UP
		PP5	Tb927.10.13670	D
		Cyp40	Tb927.9.9780	UP
		J51	Tb927.10.4900	D
		FKBP5	Tb927.10.16100	UP
		SGT	Tb927.6.4000	D
		p23a	Tb927.9.10230	UP
		p23b	Tb927.10.2620	D
		Aha1	Tb927.10.13710	NC
NC= No change	UP=Up-regulated	D=Down-regulated
T. brucei subspecies + strain	Dataset type	Dataset title			Summary of study								Primary publication
Trypanosoma brucei Lister 427	MA	Procyclic trypanosomes: heat shock vs untreated control (Kramer et al.)			Expression profiles of heat shock treated procyclic trypansosomes compared to untreated control.
